# Supplementary material for: Quercetagitrin Inhibits Tau Accumulation and Reverses Neuroinflammation and Cognitive Deficits in P301S-Tau Transgenic Mice
Source: Molecules. 2023 May 8;28(9):3964. doi: 10.3390/molecules28093964 (PMC10180163; doi:10.3390/molecules28093964)
Supplement: Supplementary file 1 [file molecules-28-03964-s001.zip › Table S1.xlsx]

## Sheet: Detailed information
	figure	experiment	Statistical Methods	calculation method	F value	N value	R square	confidence level
	figure2A	CCK-8	one-way ANOVA multiple comparisons	Dunnett's multiple comparisons test	0.51169	5	0.1042	0.95
		★ control used in statistical analysis
	concentration survival rate	0μM	2μM	5μM	10μM	20μM	30μM	40μM	60μM	80μM	100μM
	sample1	0.998522	1.03362	0.91171	0.930181	0.826745	0.949575	1.00683	1.28389	1.28944	1.40488
	sample2	1.04839	0.97174	1.26542	1.03823	1.01238	1.12043	1.06317	1.35593	1.16014	1.19339
	sample3	0.957887	1.01422	1.33192	1.26173	1.37902	1.08349	1.15829	1.15183	1.06871	0.939416
	sample4	0.956963	1.05947	1.06963	1.05486	0.964352	1.0447	1.01699	0.872922	0.976358	0.991134
	sample5	1.03823	0.983746	0.981899	0.925563	0.989287	0.944034	0.942187	0.917252	0.953269	1.10103
	figure	experiment	Statistical Methods	calculation method	F value	N value	R square	confidence level
	figure2B	CCK-8	one-way ANOVA multiple comparisons	Dunnett's multiple comparisons test	28.21	4	0.8943	0.95
		★ control used in statistical analysis
	concentration survival rate	0μM	2μM	5μM	10μM	20μM	30μM	40μM	60μM	80μM	100μM
	sample1	1.00453	1.02814	1.02903	0.983149	1.05931	1.06154	1.01834	1.07089	0.958207	0.682058
	sample2	1.00364	1.02056	1.08025	1.0455	1.04239	1.08025	1.04239	1.04773	0.971123	0.705664
	sample3	1.00497	1.03214	1.09227	1.05263	0.982258	1.08158	1.09673	1.08203	0.867345	0.816124
	sample4	1.00987	1.01923	1.06377	1.03259	0.942617	1.0513	1.11454	1.01655	1.00097	0.726598
	figure	experiment	Statistical Methods	calculation method	F value	N value	R square	confidence level
	figure2D-AT8	Western blotting	one-way ANOVA multiple comparisons	Dunnett's multiple comparisons test	19.06	3	0.8773	0.95
		★ control used in statistical analysis
	concentration Relative gray value	0（μM）	10μM	20μM	40μM
	sample1	0.936519	0.835821	0.745365	0.253595
	sample2	1.16165	0.746704	0.550294	0.569468
	sample3	0.901833	1.03274	0.495194	0.484994
	figure	experiment	Statistical Methods	calculation method	F value	N value	R square	confidence level
	figure2D-AT00	Western blotting	one-way ANOVA multiple comparisons	Dunnett's multiple comparisons test	10.75	3	0.8012	0.95
		★ control used in statistical analysis
	concentration Relative gray value	0（μM）	10μM	20μM	40μM
	sample1	1.04656	0.93565	0.61558	0.451119
	sample2	0.964344	0.780984	0.480353	0.16095
	sample3	0.989091	0.657768	0.687943	0.280649
	figure	experiment	Statistical Methods	calculation method	F value	N value	R square	confidence level
	figure2D-AT180	Western blotting	one-way ANOVA multiple comparisons	Dunnett's multiple comparisons test	10.89	3	0.8033	0.95
		★ control used in statistical analysis
	concentration Relative gray value	0（μM）	10μM	20μM	40μM
	sample1	0.821657	0.942011	0.616099	0.376829
	sample2	1.09947	0.899407	0.417432	0.218863
	sample3	1.07888	0.922597	0.479519	0.274168
	figure	experiment	Statistical Methods	calculation method	F value	N value	R square	confidence level
	figure2D-AT270	Western blotting	one-way ANOVA multiple comparisons	Dunnett's multiple comparisons test	5.346	3	0.6672	0.95
		★ control used in statistical analysis
	concentration Relative gray value	0（μM）	10μM	20μM	40μM
	sample1	0.955336	0.835392	0.601288	0.331907
	sample2	1.20363	0.471449	0.484204	0.478071
	sample3	0.841031	0.899884	0.562245	0.157181
	figure	experiment	Statistical Methods	calculation method	F value	N value	R square	confidence level
	figure2D-tau13	Western blotting	one-way ANOVA multiple comparisons	Dunnett's multiple comparisons test	10.75	3	0.8012	0.95
		★ control used in statistical analysis
	concentration Relative gray value	0（μM）	10μM	20μM	40μM
	sample1	0.935875	0.860821	0.684353	0.318326
	sample2	1.14803	0.760914	0.48243	0.355037
	sample3	0.916099	0.739461	0.508473	0.311032
	figure	experiment	Statistical Methods	calculation method	F value	N value	R square	confidence level
	figure2F-AT8	Western blotting	one-way ANOVA multiple comparisons	Dunnett's multiple comparisons test	30.13	3	0.9187	0.95
		★ control used in statistical analysis
	concentration Relative gray value	0（μM）	5μM	10μM	20μM
	sample1	0.952426	0.745584	0.858025	0.391895
	sample2	1.00021	0.742548	0.932408	0.376299
	sample3	1.04737	0.902139	0.707766	0.449607
	figure	experiment	Statistical Methods	calculation method	F value	N value	R square	confidence level
	figure2F-AT100	Western blotting	one-way ANOVA multiple comparisons	Dunnett's multiple comparisons test	40.28	3	0.9379	0.95
		★ control used in statistical analysis
	concentration Relative gray value	0（μM）	5μM	10μM	20μM
	sample1	0.984166	0.952144	0.562788	0.345012
	sample2	1.00018	0.804206	0.74875	0.280993
	sample3	1.01566	0.731063	0.679341	0.172433
	figure	experiment	Statistical Methods	calculation method	F value	N value	R square	confidence level
	figure2F-AT180	Western blotting	one-way ANOVA multiple comparisons	Dunnett's multiple comparisons test	5.504	3	0.6736	0.95
		★ control used in statistical analysis
	concentration Relative gray value	0（μM）	5μM	10μM	20μM
	sample1	0.798643	1.01021	0.821665	0.523937
	sample2	1.12208	1.03853	0.863857	0.517013
	sample3	1.07928	0.843158	0.60735	0.74298
	figure	experiment	Statistical Methods	calculation method	F value	N value	R square	confidence level
	figure2F-AT270	Western blotting	one-way ANOVA multiple comparisons	Dunnett's multiple comparisons test	27.89	3	0.9127	0.95
		★ control used in statistical analysis
	concentration Relative gray value	0（μM）	5μM	10μM	20μM
	sample1	0.945971	0.805024	0.595024	0.302476
	sample2	1.02659	0.500186	0.803908	0.214489
	sample3	1.02743	0.607743	0.71117	0.1197
	figure	experiment	Statistical Methods	calculation method	F value	N value	R square	confidence level
	figure2F-tau13	Western blotting	one-way ANOVA multiple comparisons	Dunnett's multiple comparisons test	14.81	3	0.8474	0.95
		★ control used in statistical analysis
	concentration Relative gray value	0（μM）	5μM	10μM	20μM
	sample1	1.17531	0.911997	0.537964	0.269261
	sample2	0.901182	0.880309	0.66465	0.366128
	sample3	0.923512	0.789543	0.524581	0.581456
	figure3C	experiment	Statistical Methods	FDR approach	p value	t tatio	q value	N value	confidence level
	Figure3C-pS202/T205	Western blotting	Multiple t tests	two-stage step-up method of Benjamini, Krieger and Yekutieli	0.007402	3.966	0.018691	4	0.95
	Figure3C-pT212/T214	Western blotting	Multiple t tests	two-stage step-up method of Benjamini, Krieger and Yekutieli	0.014564	3.396	0.022746	4	0.95
	Figure3C-p-T231	Western blotting	Multiple t tests	two-stage step-up method of Benjamini, Krieger and Yekutieli	0.02902	2.854	0.024426	4	0.95
	Figure3C-pT181	Western blotting	Multiple t tests	two-stage step-up method of Benjamini, Krieger and Yekutieli	0.000236	7.788	0.001192	4	0.95
	Figure3C-ac-K274	Western blotting	Multiple t tests	two-stage step-up method of Benjamini, Krieger and Yekutieli	0.018017	3.225	0.022746	4	0.95
	Figure3C-tau13	Western blotting	Multiple t tests	two-stage step-up method of Benjamini, Krieger and Yekutieli	0.026045	2.937	0.024426	4	0.95
		★ control used in statistical analysis
		Ctrl				Que
		sample1	sample2	sample3	sample4	sample1	sample2	sample3	sample4
	AT8	1.02121	1.23096	0.866216	0.881616	0.879995	0.688727	0.617535	0.344984
	AT100	0.94773	1.10921	0.959435	0.983624	0.955702	0.761164	0.392962	0.37088
	AT180	1.17782	1.27504	0.739106	0.808032	0.760425	0.765742	0.764139	0.63716
	AT270	0.829862	1.25117	0.904618	1.01435	0.791336	0.541878	0.413688	0.598256
	K174	1.32245	1.04108	0.75511	0.881362	0.510794	0.65273	0.598526	0.39932
	Tau13	1.13844	1.2199	0.861572	0.780087	0.813475	0.742244	0.846543	0.772211
	figure3D	experiment	Statistical Methods	FDR approach	p value	t tatio	q value	N value	confidence level
	Figure3D-pS202/T205	Western blotting	Multiple t tests	two-stage step-up method of Benjamini, Krieger and Yekutieli	3.4e-05	11	3.4e-05	4	0.95
	Figure3D-pT212/T214	Western blotting	Multiple t tests	two-stage step-up method of Benjamini, Krieger and Yekutieli	1.7e-05	12.33	3.4e-05	4	0.95
	Figure3D-p-T231	Western blotting	Multiple t tests	two-stage step-up method of Benjamini, Krieger and Yekutieli	6.8e-05	9.727	4.6e-05	4	0.95
	Figure3D-pT181	Western blotting	Multiple t tests	two-stage step-up method of Benjamini, Krieger and Yekutieli	0.013205	3.476	0.004446	4	0.95
	Figure3D-ac-K274	Western blotting	Multiple t tests	two-stage step-up method of Benjamini, Krieger and Yekutieli	0.001347	5.627	0.00068	4	0.95
	Figure3D-tau13	Western blotting	Multiple t tests	two-stage step-up method of Benjamini, Krieger and Yekutieli	0.011425	3.596	0.004446	4	0.95
		★ control used in statistical analysis
		Ctrl				Que
		sample1	sample2	sample3	sample4	sample1	sample2	sample3	sample4
	AT8	0.82402	1.19297	0.970713	1.01229	0.174104	0.174452	0.139046	0.344984
	AT100	0.879026	0.993155	1.12373	1.00408	0.161055	0.225236	0.336002	0.37088
	AT180	1.1978	0.892998	0.97556	0.933639	0.293997	0.172695	0.329864	0.63716
	AT270	1.05438	1.07876	1.10049	0.766375	0.314434	0.753408	0.498907	0.598256
	K174	1.09393	0.955346	0.748126	1.2026	0.243022	0.469721	0.434335	0.39932
	Tau13	0.937066	0.947861	1.12862	0.986451	0.426975	0.840532	0.665437	0.772211
	figure	experiment	Statistical Methods	confidence level	p value	calculations	R squared	N value	confidence level
	fugure3F-HIP	IHC	unpaired t test	0.95	0.0042	two-tailed	0.77	4	0.95
			★ control used in statistical analysis
			Ctrl	Que
	AT8% coverage	sample1	70.6	39.1
		sample2	65.3	54.6
		sample3	81.4	34.1
		sample4	66.5	49.4
	figure	experiment	Statistical Methods	calculation method	F value	N value	R square	confidence level
	figure3I-PP2A-C	Western blotting	one-way ANOVA multiple comparisons	Dunnett's multiple comparisons test	13.47	4	0.7496	0.95
			★ control used in statistical analysis
	group Relative gray value	C57	PS19	PS19-QUE
	sample1	0.881382	0.558534	0.751731
	sample2	0.937411	0.529818	0.719981
	sample3	0.976874	0.520675	1.09664
	sample4	1.20433	0.488314	1.00353
	figure	experiment	Statistical Methods	calculation method	F value	N value	R square	confidence level
	figure3J-GSK	Western blotting	one-way ANOVA multiple comparisons	Dunnett's multiple comparisons test	15.12	4	0.7706	0.95
			★ control used in statistical analysis
	group Relative gray value	C57	PS19	PS19-QUE
	sample1	0.771988	5.2513	4.71037
	sample2	0.5695	8.71325	3.31154
	sample3	0.944873	5.19551	3.82158
	sample4	1.71364	4.9809	1.71161
	figure	experiment	Statistical Methods	calculation method	F value	N value	R square	confidence level
	figure3K	Western blotting	one-way ANOVA multiple comparisons	Dunnett's multiple comparisons test	12.76	4	0.7393	0.95
			★ control used in statistical analysis
	group Relative gray value	C57	PS19	PS19-QUE
	sample1	0.972898	0.853518	1.27415
	sample2	1.01059	0.675784	1.34493
	sample3	1.13738	0.889486	1.01506
	sample4	0.879131	0.662912	1.20506
	figure	experiment	Statistical Methods	calculation method	F value	N value	R square	confidence level
	figure3L	Western blotting	one-way ANOVA multiple comparisons	Dunnett's multiple comparisons test	15.96	4	0.78	0.95
			★ control used in statistical analysis
	group Relative gray value	C57	PS19	PS19-QUE
	sample1	1.09138	2.85701	5.54905
	sample2	0.784135	4.514	5.65509
	sample3	0.478039	7.04366	4.4147
	sample4	1.64645	6.25527	4.4392
	figure4B-T22（hip）	experiment	Statistical Methods	FDR approach	p value	t tatio	q value	N value	confidence level
	figure4B-1X	Western blotting	Multiple t tests	two-stage step-up method of Benjamini, Krieger and Yekutieli	0.006883	4.03	0.002317	4	0.95
	figure4B-2X	Western blotting	Multiple t tests	two-stage step-up method of Benjamini, Krieger and Yekutieli	0.039723	2.617	0.01003	4	0.95
	figure4B-4X	Western blotting	Multiple t tests	two-stage step-up method of Benjamini, Krieger and Yekutieli	0.00046	6.894	0.000464	4	0.95
	figure4B-6X	Western blotting	Multiple t tests	two-stage step-up method of Benjamini, Krieger and Yekutieli	0.004935	4.329	0.002317	4	0.95
		★ control used in statistical analysis
		Ctrl				Que
		sample1	sample2	sample3	sample4	sample1	sample2	sample3	sample4
	1x	1.17269	1.19204	0.703147	0.932122	0.366237	0.658888	0.142773	0.209115
	2x	0.721143	1.33397	0.921852	1.02304	0.492276	0.876411	0.382103	0.101332
	4x	1.09299	1.02705	0.842467	1.0375	0.382968	0.526641	0.264682	0.525437
	6x	1.18006	1.16893	0.724453	0.926557	0.301517	0.466614	0.620909	0.391661
	figure4C-T22（CTX）	experiment	Statistical Methods	FDR approach	p value	t tatio	q value	N value	confidence level
	figure4C-1X	Western blotting	Multiple t tests	two-stage step-up method of Benjamini, Krieger and Yekutieli	0.011035	3.625	0.002786	4	0.95
	figure4C-2X	Western blotting	Multiple t tests	two-stage step-up method of Benjamini, Krieger and Yekutieli	0.005019	4.313	0.00169	4	0.95
	figure4C-4X	Western blotting	Multiple t tests	two-stage step-up method of Benjamini, Krieger and Yekutieli	0.000339	7.293	0.000342	4	0.95
	figure4C-6X	Western blotting	Multiple t tests	two-stage step-up method of Benjamini, Krieger and Yekutieli	0.00075	6.293	0.000379	4	0.95
		★ control used in statistical analysis
		Ctrl				Que
		sample1	sample2	sample3	sample4	sample1	sample2	sample3	sample4
	1x	1.25925	0.874908	0.806738	1.0591	0.510242	0.442629	0.533773	0.751307
	2x	1.04062	1.02136	0.983575	0.954441	0.432525	0.652165	0.745391	0.780405
	4x	0.971986	0.931592	1.13098	0.965445	0.522054	0.552542	0.682231	0.513353
	6x	1.00489	0.977576	0.995433	1.0221	0.624189	0.399294	0.497404	0.715042
	figure4E-THS（hip）	experiment	Statistical Methods	confidence level	p value	calculations	R squared	N value	confidence level
	figure4E-THS	ths staining	unpaired t test	0.95	0.418	two-tailed	0.526	4	0.95
			★ control used in statistical analysis
			PS19	PS19-QUE
	THS intensity	sample1	66.435	32.684
		sample2	64.496	45.49
		sample3	68.375	30.458
		sample4	33.907	33.269
	figure4F-THS（CTX）	experiment	Statistical Methods	confidence level	p value	calculations	R squared	N value	confidence level
	figure4F-THS	ths staining	unpaired t test	0.95	0.0006	two-tailed	0.876	4	0.95
			★ control used in statistical analysis
			PS19	PS19-QUE
	THS intensity	sample1	40.062	24.977
		sample2	45.586	22.535
		sample3	45.48	27.128
		sample4	41.05	32.165
	figure	experiment	Statistical Methods	calculation method	F value	N value	R square	confidence level
	figure5B-GFAP	IF	one-way ANOVA multiple comparisons	Dunnett's multiple comparisons test	32.58	4	0.8786	0.95
			★ control used in statistical analysis
	group intensity	C57	PS19	PS19-QUE
	sample1	32.74	106.12	101.52
	sample2	29.58	123.58	86.5
	sample3	44.6	116.04	67.72
	sample4	38.81	154.63	71.16
	figure	experiment	Statistical Methods	calculation method	F value	N value	R square	confidence level
	figure5C-IBA1	IF	one-way ANOVA multiple comparisons	Dunnett's multiple comparisons test	38.17	4	0.8954	0.95
			★ control used in statistical analysis
	group intensity	C57	PS19	PS19-QUE
	sample1	23.41	131.63	75.5
	sample2	15.6	142.58	116.42
	sample3	19.06	149.72	61.49
	sample4	21.48	103.95	73.13
	figure	experiment	Statistical Methods	calculation method	F value	N value	R square	confidence level
	figure5D-Neuron-CA1	IF	one-way ANOVA multiple comparisons	Dunnett's multiple comparisons test	28.69	4	0.8644	0.95
			★ control used in statistical analysis
	group neuron numbers	C57	PS19	PS19-QUE
	sample1	263.5	176.658	239.868
	sample2	251.868	187.5	225.658
	sample3	256.474	135.368	214.29
	sample4	239.553	150.79	206.447
	figure	experiment	Statistical Methods	calculation method	F value	N value	R square	confidence level
	figure5D-Neuron-CA3	IF	one-way ANOVA multiple comparisons	Dunnett's multiple comparisons test	25.46	4	0.8494	0.95
			★ control used in statistical analysis
	group neuron numbers	C57	PS19	PS19-QUE
	sample1	263.5	176.658	239.868
	sample2	251.868	187.5	225.658
	sample3	256.474	135.368	214.29
	sample4	239.553	150.79	206.447
	figure	experiment	Statistical Methods	calculation method	F value	N value	R square	confidence level
	figure5D-Neuron-DG	IF	one-way ANOVA multiple comparisons	Dunnett's multiple comparisons test	33.72	4	0.8823	0.95
			★ control used in statistical analysis
	group neuron numbers	C57	PS19	PS19-QUE
	sample1	263.5	176.658	239.868
	sample2	251.868	187.5	225.658
	sample3	256.474	135.368	214.29
	sample4	239.553	150.79	206.447
	figure	experiment	Statistical Methods	calculation method	F value	N value	R square	confidence level
	figure6A-syp	IF	one-way ANOVA multiple comparisons	Dunnett's multiple comparisons test	20.37	4	0.819	0.95
			★ control used in statistical analysis
	group intensity	C57	PS19	PS19-QUE
	sample1	0.989325	0.595191	0.582181
	sample2	1.06699	0.463015	0.713798
	sample3	0.915415	0.375377	0.792338
	sample4	1.02828	0.273691	0.968971
	figure	experiment	Statistical Methods	confidence level	p value	calculations	R squared	N value	confidence level
	figure6B-Ymaze	Y-maze	unpaired t test	0.95	0.001	two-tailed	0.5506	8	0.95
			★ control used in statistical analysis
	group Alternations(%)	C57	PS19	PS19-QUE
	sample1	0.7143	0.4	0.684211
	sample2	0.6	0.333333	0.545455
	sample3	0.5417	0.407407	0.769231
	sample4	0.5556	0.355556	0.444444
	sample5	0.6154	0.392857	0.777778
	sample6	0.5417	0.4	0.5
	sample7	0.5263	0.454545	0.461538
	sample8	0.6111	0.333333	0.541667
	sample9	0.6
	sample10	0.5417
	figure	experiment	Statistical Methods	calculation method	N value	confidence level
	figure6C-mwm latency	mwm	2 way ANOVA multiple comparisons	Tukey's multiple comparisons test	8	0.95
			★ control used in statistical analysis
			C57											PS19										PS19-QUE
			sample1	sample2	sample3	sample4	sample5	sample6	sample7	sample8	sample9	sample10	sample11	sample1	sample2	sample3	sample4	sample5	sample6	sample7	sample8	sample9	sample10	sample1	sample2	sample3	sample4	sample5	sample6	sample7	sample8
	latency（s)	day1	33.56	57.6433	56.8333	58.8533	59.1833	59.23	49.37	59.2233	59.81	59.7667	60	45.9567	44.9367	48.2733	59.6067	52.5833	55.94	44.7033	60	60	60	59.73	59.6667	30.52	43.2467	46.98	59.7667	58.54	59.5633
		day2	18.78	31.3217	31.4167	32.9267	33.5917	34.115	29.685	35.1117	36.405	38.3833	50.2267	34	60	29.3333	44	45.6667	49.3333	52.6667	47.1867	46.6033	25.83	41.6667	60	60	17	29	48.3333	36.6667	60
		day3	23.3333	30.3333	45.3333	20.6667	32.6667	60	46.3333	48.3333	53	37.3333	60	21.3333	54	12	32.3333	50.3333	38.5	47.3333	37.4767	60	37.7433	22.6667	45.6667	26.3333	20	53.6667	48.3333	35.3333	48.6667
		day4	16.6667	25.3333	25.3333	12	17	22.3333	19.6667	33.6667	31.3333	22.6667	18.3533	20	42.6667	30	50	38	43.6667	32.3333	46.29	41.9133	33.12	41.6667	60	44.3333	13.3333	28	42.3333	27	42.6667
	figure	experiment	Statistical Methods	calculation method	F value	N value	R square	confidence level
	figure6E	mwm	one-way ANOVA multiple comparisons	Dunnett's multiple comparisons test	31.92	8	0.7524	0.95
			★ control used in statistical analysis
	group latency(s)	C57	PS19	PS19-QUE
	sample1	6.62	60	60
	sample2	16.31	42.19	60
	sample3	13	60	20.19
	sample4	10.56	60	41.5
	sample5	4.31	60	49.31
	sample6	21.414	30.63	37.56
	sample7	16.75	60	25.5
	sample8	11.69
	sample9	4.56
	sample10	12.94
	figure	experiment	Statistical Methods	calculation method	F value	N value	R square	confidence level
	figure6F-mwm target platform crossing	mwm	one-way ANOVA multiple comparisons	Dunnett's multiple comparisons test	16.95	8	0.6064	0.95
			★ control used in statistical analysis
	group crossings	C57	PS19	PS19-QUE
	sample1	4	1	0
	sample2	4	0	0
	sample3	5	0	4
	sample4	3	0	2
	sample5	3	0	2
	sample6	2	1	2
	sample7	2	0	3
	sample8	2		2
	sample9	4
	sample10	4
	figure	experiment	Statistical Methods	calculation method	F value	N value	R square	confidence level
	figure6G-time in target quadrant	mwm	one-way ANOVA multiple comparisons	Dunnett's multiple comparisons test	31.92	8	0.7524	0.95
			★ control used in statistical analysis
	group time(s)	C57	PS19	PS19-QUE
	sample1	36.5	10	6.81
	sample2	9.13	0	6.19
	sample3	15	7.81	19.19
	sample4	19.75	3.13	7.01
	sample5	13.38	9.31	18.44
	sample6	25.57	5.57	25
	sample7	10.81	4.15	28.94
	sample8	11.75
	sample9	26.38
	sample10	12.82
	figure	experiment	Statistical Methods	calculation method	F value	N value	R square	confidence level
	figure6H-Velocity	mwm	one-way ANOVA multiple comparisons	Dunnett's multiple comparisons test	31.92	8	0.7524	0.95
			★ control used in statistical analysis
	group Velocity(mm/min)	C57	PS19	PS19-QUE
	sample1	706.18	998.91	990.89
	sample2	707.91	553.77
	sample3	755.65	846.61	732.43
	sample4	683.24	848.65	1005.69
	sample5	790.96	539.21	751.16
	sample6	772.88	692.64	838.49
	sample7	774.26	739.22	695.11
	sample8	758.28		600.33
	sample9	724.65
	sample10	747.73
	figure	experiment	Statistical Methods	confidence level	p value	calculations	R squared	N value	confidence level
	Supplementary figure 1B-p-NF-κB (S468)/NF-Κb	Western blotting	unpaired t test	0.95	0.0156	two-tailed	0.6504	4	0.95
			★ control used in statistical analysis
			PS19	PS19-QUE
	Relative gray value	sample1	1.19537	0.760261
		sample2	1.09473	0.366868
		sample3	0.815979	0.62297
		sample4	0.893929	0.639089
	figure	experiment	Statistical Methods	confidence level	p value	calculations	R squared	N value	confidence level
	Supplementary figure 1B-IL1α	Western blotting	unpaired t test	0.95	0.0035	two-tailed	0.7822	4	0.95
			★ control used in statistical analysis
			PS19	PS19-QUE
	Relative gray value	sample1	1.02091	0.439779
		sample2	1.18282	0.503947
		sample3	0.907509	0.678115
		sample4	0.88876	0.220655
	figure	experiment	Statistical Methods	confidence level	p value	calculations	R squared	N value	confidence level
	Supplementary figure 1B-IL6	Western blotting	unpaired t test	0.95	0.0015	two-tailed	0.8346	4	0.95
			★ control used in statistical analysis
			PS19	PS19-QUE
	Relative gray value	sample1	0.888776	0.438297
		sample2	0.893165	0.523249
		sample3	1.12264	0.675256
		sample4	1.09542	0.379292
	figure	experiment	Statistical Methods	confidence level	p value	calculations	R squared	N value	confidence level
	Supplementary figure 1C-p-NF-κB (S468)/NF-Κb	Western blotting	unpaired t test	0.95	0.0167	two-tailed	0.6429	4	0.95
			★ control used in statistical analysis
			PS19	PS19-QUE
	Relative gray value	sample1	1.21299	0.429312
		sample2	1.14811	0.621779
		sample3	0.992858	0.634165
		sample4	0.646044	0.536579
	figure	experiment	Statistical Methods	confidence level	p value	calculations	R squared	N value	confidence level
	Supplementary figure 1C-IL1α	Western blotting	unpaired t test	0.95	0.0041	two-tailed	0.7707	4	0.95
			★ control used in statistical analysis
			PS19	PS19-QUE
	Relative gray value	sample1	0.759209	0.463454
		sample2	0.988413	0.631312
		sample3	1.19241	0.423894
		sample4	1.05997	0.607298
	figure	experiment	Statistical Methods	confidence level	p value	calculations	R squared	N value	confidence level
	Supplementary figure 1C-IL6	Western blotting	unpaired t test	0.95	0.0432	two-tailed	0.5212	4	0.95
			★ control used in statistical analysis
			PS19	PS19-QUE
	Relative gray value	sample1	0.756137	0.825703
		sample2	0.841549	0.673468
		sample3	1.13924	0.32142
		sample4	1.26308	0.533741
